# Supplementary material for: The Translational Bridge between Inflammation and Hepatocarcinogenesis
Source: Cells. 2022 Feb 3;11(3):533. doi: 10.3390/cells11030533 (PMC8834218; doi:10.3390/cells11030533)
Supplement: Supplementary file 1 [file cells-11-00533-s001.zip]

Archive with 1 entries (1 files):
- cells-1544373-supplementary.pdf
